# Supplementary material for: Evaluation of Reference Genes for Transcriptional Profiling in Two Cockroach Models
Source: Genes (Basel). 2021 Nov 25;12(12):1880. doi: 10.3390/genes12121880 (PMC8701133; doi:10.3390/genes12121880)
Supplement: Supplementary file 1 [file genes-12-01880-s001.zip]

Archive with 1 entries (1 files):
- genes-1460569-suppl.pdf
